# Supplementary material for: A New Fungal Triterpene from the Fungus Aspergillus flavus Stimulates Glucose Uptake without Fat Accumulation
Source: Mar Drugs. 2022 Mar 10;20(3):203. doi: 10.3390/md20030203 (PMC8953101; doi:10.3390/md20030203)
Supplement: Supplementary file 1 [file marinedrugs-20-00203-s001.zip]

Archive with 1 entries (1 files):
- marinedrugs-1609319-supplementary.pdf
